# Supplementary material for: Elucidating Extracellular Vesicle Isolation Kinetics via an Integrated Off-Stoichiometry Thiol-Ene and Cyclic Olefin Copolymer Microfluidic Device
Source: Polymers (Basel). 2024 Dec 21;16(24):3579. doi: 10.3390/polym16243579 (PMC11678796; doi:10.3390/polym16243579)
Supplement: Supplementary file 1 [file polymers-16-03579-s001.zip]

Archive with 1 entries (1 files):
- polymers-3372474-supplementary.pdf
